# Supplementary material for: Improving the Biocompatibility of Plant-Derived Scaffolds for Tissue Engineering Using Heat Treatment
Source: J Funct Biomater. 2025 Oct 10;16(10):380. doi: 10.3390/jfb16100380 (PMC12565551; doi:10.3390/jfb16100380)
Supplement: Supplementary file 1 [file jfb-16-00380-s001.zip]

Archive with 1 entries (1 files):
- jfb-3897388-supplementary.pdf
